# Supplementary material for: Occurrence and Distribution of Antibiotics and Antibiotic Resistance Genes in the Water and Sediments of Reservoir-Based Drinking Water Sources in Henan, China
Source: Microorganisms. 2025 Dec 12;13(12):2828. doi: 10.3390/microorganisms13122828 (PMC12735494; doi:10.3390/microorganisms13122828)
Supplement: Supplementary file 1 [file microorganisms-13-02828-s001.zip]

Archive with 1 entries (1 files):
- microorganisms-4012701-supplementary.pdf
